# Supplementary material for: Accurate and reproducible enumeration of CD4 T cell counts and Hemoglobin levels using a point of care system: Comparison with conventional laboratory based testing systems in a clinical reference laboratory in Cameroon
Source: PLoS One. 2024 Mar 20;19(3):e0297790. doi: 10.1371/journal.pone.0297790 (PMC10954178; doi:10.1371/journal.pone.0297790)
Supplement: S1 Data — (XLSX) [file pone.0297790.s001.xlsx]

## Sheet: Feuil1
N°	DATE	ID	AGE	SEXE	FACSPresto ABS CD4	FACSPresto %CD4	FACSCanto ABS CD4	FACSCanto % CD4	FACSPresto Hb	CIRCB Hb
172	2016-10-19	51	35	f	321	22.44	328	20	6.9
177	2016-10-19	56	60	m	45	8.18	41	8	7
167	2016-10-19	46	16	m	95	4.91	99	5	8.2
138	2016-10-18	21	35	m	256	18.86	192	18	14.5
174	2016-10-19	53	38	f	467	24.48	459	25	9.9
126	2016-10-18	9	27	m	467	38.38	402	37	9.6
176	2016-10-19	55	3	f	2134	29.03	2063	27	9.9
169	2016-10-19	48	13	m	311	14.26	307	16	10.4
173	2016-10-19	52	4	f	767	21.39	725	20	10.9
170	2016-10-19	49	6	m	499	20.87	434	20	11.3
153	2016-10-19	32	19	f	725	44.92	693	45	10.4
166	2016-10-19	45	34	f	624	33.62	511	33	11
131	2016-10-18	14	38	m	341	20.42	293	18	10.3
125	2016-10-18	8	48	m	331	15.23	347	15	8.7
164	2016-10-19	43	35	f	180	15.73	176	16	11.3
157	2016-10-19	36	37	f	291	11.69	335	11	11.4
128	2016-10-18	11	19	m	226	35.77	200	25	11.2
137	2016-10-18	20	22	f	371	29.01	359	26	11.4
159	2016-10-19	38	17	f	403	23.13	421	23	11
140	2016-10-18	23	32	f	860	35.53	760	34	11.6
127	2016-10-18	10	33	m	309	22.61	348	24	8.7
115	2016-10-17	3	49	f	643	22.6	546	21	10.3
156	2016-10-19	35	39	f	336	26.53	320	24	10.6
129	2016-10-18	12	23	m	991	29.65	813	29	11.8
143	2016-10-18	26	29	f	245	16.98	238	18	12.2
144	2016-10-18	27	45	m	423	28.78	401	29	12.7
154	2016-10-19	33	36	m	19	2.75	21	3	11.2
163	2016-10-19	42	2	f	1416	34.95	1080	30	11.9
146	2016-10-18	29	45	f	714	26.23	860	26	12.3
113	2016-10-17	1	47	f	120	6.47	115	7	11.9
124	2016-10-18	7	34	m	933	35.23	821	33	12
178	2016-10-19	57	41	f	496	34.95	447	35	12.2
135	2016-10-18	18	39	f	215	16.96	189	15	10.9
130	2016-10-18	13	38	m	244	21.52	219	20	11.5
161	2016-10-19	40	51	f	324	28.63	280	28	11.7
136	2016-10-18	19	30	f	647	36.8	611	36	11.8
160	2016-10-19	39	24	f	1015	36.63	989	35	11.9
158	2016-10-19	37	47	m	223	21.03	199	20	12.5
117	2016-10-17	5	19	m	26	2.12	52	5	12.2
162	2016-10-19	41	52	m	415	24.45	413	24	12.9
114	2016-10-17	2	37	f	717	44.57	666	43	13
147	2016-10-18	30	34	f	596	31.65	494	31	13.5
141	2016-10-18	24	4	m	684	31.62	557	29	12.7
145	2016-10-18	28	36	m	96	10.15	73	8	13.2
133	2016-10-18	16	27	m	379	22.43	313	20	12.6
171	2016-10-19	50	43	f	223	14.25	223	14	13.7
123	2016-10-18	6	37	m	468	17.99	482	16	13.3
165	2016-10-19	44	29	f	545	25.09	515	21	11.5
134	2016-10-18	17	63	m	292	19.05	281	20	13.7
148	2016-10-18	31	42	m	397	19.42	260	17	14.5
142	2016-10-18	25	34	m	913	28.29	955	28	15.2
175	2016-10-19	54	37	m	723	34.6	606	31	13.8
132	2016-10-18	15	46	m	339	27.1	275	23	13.7
155	2016-10-19	34	44	m	524	23.12	526	21	14.1
116	2016-10-17	4	27	m	686	43.55	568	40	14.6
139	2016-10-18	22	25	m	322	22.03	341	21	15.7
168	2016-10-19	47	32	m	333	31.03	317	30	13.8
209	2016-10-25	18	41	m	228	13.78	254	15	5.8
244	2016-10-02	43	54	f	290	27.53	286	27.28	8.7
205	2016-10-25	14	36	f	486	21.02	490	21	6.5
204	2016-10-25	13	51	f	227	13.95	211	14	7.1
197	2016-10-24	6	30	f	1084	45.72	1249	47	8.4
243	2016-10-02	42	53	f	442	45.95	487	43.3	10.1
203	2016-10-25	12	28	f	639	45.95	673	46	8.6
232	2016-10-31	31	41	f	765	17.91	242	14	10.4
210	2016-10-25	19	51	f	499	33.08	541	33	9.5
194	2016-10-24	3	3	f	334	12.24	318	11	9.4
241	2016-10-02	40	46	f	806	23.07	941	24.84	8.3
211	2016-10-26	20	59	f	334	22.97	301	21	8.9
249	2016-10-02	48	2	m	3390	39.19	3578	40.25	9.6
206	2016-10-25	15	51	f	980	38.07	995	36	10.3
226	2016-10-28	25	49	f	260	15.82	302	16	9.2
229	2016-10-28	28	31	f	296	18.8	285	19	11
230	2016-10-28	29	27	f	354	26.98	308	26	10.8
247	2016-10-02	46	1	f	2144	33.67	2137	40.64	10
225	2016-10-28	24	57	f	712	25.72	677	24	11.4
238	2016-10-31	37	57	m	229	14.85	673	16	10.7
246	2016-10-02	45	44	f	735	31.26	701	29.52	10.8
234	2016-10-31	33	7	f	1528	30.76	1552	31	11
202	2016-10-25	11	53	f	742	39.66	769	38	11.2
242	2016-10-02	41	17	f	646	30.95	741	28.95	9.4
236	2016-10-31	35	24	m	762	12.71	735	13	10.7
192	2016-10-24	1	57	f	641	24.37	655	22	11.5
214	2016-10-26	23	44	m	315	11.59	361	11	12
208	2016-10-25	17	21	f	1140	34.87	1168	33	11.5
248	2016-10-02	47	26	f	578	19.29	604	17.79	11.4
212	2016-10-26	21	42	m	237	13.66	216	13	12
227	2016-10-28	26	32	f	751	30.73	712	30	12.5
196	2016-10-24	5	40	f	912	34.86	1017	36	12.1
239	2016-10-31	38	26	f	868	33.72	651	31	12.6
228	2016-10-28	27	35	f	238	12.84	238	13	11.8
195	2016-10-24	4	31	m	948	39.6	1129	43	12.9
200	2016-10-24	9	50	f	744	40.59	895	41	12
201	2016-10-25	10	31	m	879	37.16	868	36	12.5
198	2016-10-24	7	37	f	634	27.3	694	27	12.8
245	2016-10-02	44	59	f	408	29.32	411	28.26	11.1
213	2016-10-26	22	44	f	389	17.78	413	18	12.3
233	2016-10-31	32	38	m	644	22.65	590	17	13
240	2016-10-02	39	37	f	310	11.71	374	11.37	12.2
199	2016-10-24	8	40	f	719	28.69	833	28	13.5
207	2016-10-25	16	65	f	1931	50.16	2028	48	13.5
235	2016-10-31	34	47	m	557	19.04	534	17	14.3
237	2016-10-31	36	33	f	514	16.52	685	21	12.6
193	2016-10-24	2	45	m	140	8.91	170	9	14.1
231	2016-10-31	30	30	m	681	34.5	875	34	14.9
84	2016-10-13	9	50	f	459	27.23	424	28	6.7
64	2016-10-12	28	32	f	167	16.7	149	15	7.8	7.8
72	2016-10-12	40	52	f	24	3.75	21	4	7.8	7.9
78	2016-10-12	48	1	f	5098	55.13	4140	54	7.8	8.1
6	2016-10-10	14	22	f	21	1.11	32	2	7.9	8.1
120	2016-10-17	37	23	f	122	8.06	94	8	8	8.1
122	2016-10-17	44	58	f	33	1.63	44	2	7.6	8.2
34	2016-10-11	18	59	f	18	2.51	22	3	7.9	8.3
55	2016-10-12	13	50	f	457	25.36	542	28	8.7	8.7
118	2016-10-17	2	61	f	283	28.5	246	28	10.9	8.8
96	2016-10-13	36	20	f	919	47.91	787	45	9	9.1
75	2016-10-12	44	49	f	468	42.31	411	41	9.2	9.4
15	2016-10-10	9	4	f	57	3.51	67	4	9.3	9.4
97	2016-10-13	40	60	f	157	11.82	143	11	9.7	9.6
94	2016-10-13	25	36	f	77	9.87	79	11	9.8	9.6
180	2016-10-19	8	26	f	221	17	206	12	10	9.7
107	2016-10-14	15	5	m	23	1	32	1	9.7	9.8
81	2016-10-13	2	44	f	382	26.36	312	25	9.5	9.9
188	2016-10-19	32	1	f	2761	36	2220	34	9.7	10.1
27	2016-10-11	10	24	f	655	29.83	590	26	9.8	10.2
105	2016-10-14	8	60	f	16	1.5	23	2	10.1	10.3
101	2016-10-14	3	58	f	516	22.42	529	23	8.1	10.5
77	2016-10-12	47	1	f	2704	58.71	2693	57	9.7	10.5
31	2016-10-11	14	33	f	243	6.59	228	6	10.1	10.5
69	2016-10-12	36	52	f	660	34.62	594	32	10.5	10.5
106	2016-10-14	10	32	f	359	18.08	404	18	10.5	10.5
119	2016-10-17	32	32	f	116	9.36	104	8	9.3	10.6
83	2016-10-13	8	43	f	340	30.36	287	28	9.6	10.6
22	2016-10-11	3	38	f	432	21.78	432	22	9.9	10.6
92	2016-10-13	21	50	f	427	24.45	400	24	10.3	10.6
80	2016-10-13	1	42	f	572	16.13	493	14	9.6	10.7
68	2016-10-12	34	13	f	1290	46.57	1090	43	10.1	10.7
151	2016-10-18	21	33	f	329	17.6	247	13	10.2	10.7
109	2016-10-14	x1	15	m	296	12.39	310	12	11.1	10.7
100	2016-10-14	1	11	f	56	6.88	59	7	10	10.8
104	2016-10-14	7	58	f	130	9.96	119	9	10	10.8
17	2016-10-10	36	42	f	487	16.18	506	15	10.2	10.8
33	2016-10-11	17	55	f	337	17.84	352	18	10.3	10.8
45	2016-10-11	33	55	f	230	35.4	215	37	9.6	10.9
99	2016-10-13	42	19	m	608	15.5	538	16	10.4	10.9
74	2016-10-12	42	35	f	836	30.71	720	29	10.6	10.9
186	2016-10-19	30	1	f	4111	47	3161	45	10.6	10.9
76	2016-10-12	45	43	f	716	26.07	600	23	9.7	11
39	2016-10-11	26	2	f	1223	34.66	1239	34	10.7	11
41	2016-10-11	28	30	f	515	17.83	472	17	11.1	11
150	2016-10-18	10	57	m	37	3.84	51	5	11.7	11
91	2016-10-13	20	39	m	134	11.66	122	12	8.8	11.1
50	2016-10-12	8	36	f	365	24.57	281	21	11.2	11.1
49	2016-10-12	7	41	f	461	27.17	417	25	11	11.2
179	2016-10-19	3	56	f	227	19	219	17	11.1	11.3
184	2016-10-19	28	1	m	3689	47	2872	47	11.3	11.3
56	2016-10-12	15	12	f	1113	39.55	1068	37	11.3	11.5
121	2016-10-17	43	49	f	86	3.93	76	4	11.7	11.5
43	2016-10-11	31	59	f	14	1.32	16	1	10.7	11.6
16	2016-10-10	35	33	f	450	26.32	447	24	11.3	11.6
35	2016-10-11	19	23	f	594	25.73	604	26	11.2	11.7
82	2016-10-13	7	30	f	415	42.37	307	42	11.4	11.7
18	2016-10-10	37	37	f	458	31.59	427	30	11.11	11.8
60	2016-10-12	24	27	f	307	17.8	312	17	11.5	11.8
42	2016-10-11	29	34	f	734	33.7	713	33	11.6	11.9
89	2016-10-13	17	58	f	842	27.63	702	26	11.8	11.9
10	2016-10-10	18	56	f	196	16.75	196	16	10.9	12
102	2016-10-14	4	30	m	328	22.18	318	22	11.3	12
57	2016-10-12	17	32	f	225	7.08	210	7	11.5	12
40	2016-10-11	27	59	f	444	25.26	408	23	11.6	12
61	2016-10-12	25	35	f	477	16.58	495	16	11.8	12
63	2016-10-12	27	29	f	929	29.87	995	28	11.9	12
67	2016-10-12	32	9	f	1824	39.83	1652	38	12.1	12
9	2016-10-10	17	49	f	661	36.81	583	35	11.5	12.1
103	2016-10-14	5	44	m	689	24.91			11.5	12.1
7	2016-10-10	15	33	f	283	21.81	260	20	11.6	12.1
65	2016-10-12	29	39	f	227	18.33	210	18	11.9	12.1
4	2016-10-10	11	31	f	424	15.34	339	14	12.2	12.1
110	2016-10-14	x2	10	m	514	37.41	475	38	11.2	12.2
44	2016-10-11	32	33	f	782	14.73	781	14	11.5	12.2
187	2016-10-19	31	1	f	948	42	762	37	11.8	12.2
32	2016-10-11	16	35	f	731	36.6	724	34	12.2	12.2
183	2016-10-19	17	37	f	119	9	95	7	12.3	12.3
26	2016-10-11	7	50	f	387	21.11	378	20	13	12.3
13	2016-10-10	28	40	f	351	25.8	304	23	11.9	12.4
12	2016-10-10	25	37	f	827	37.42	780	37	12	12.4
3	2016-10-10	10	42	f	346	23.72	334	21	12.4	12.4
52	2016-10-12	10	28	f	512	33.44	516	33	12.4	12.5
53	2016-10-12	11	39	f	665	33.52	612	32	12.5	12.5
108	2016-10-14	19	41	m	294	17.96	273	18	12.6	12.5
19	2016-10-10	39	40	f	991	35.32	963	35	12	12.6
29	2016-10-11	12	34	f	612	30.96	575	29	12.5	12.6
11	2016-10-10	21	54	f	303	19.65	262	19	12.7	12.6
152	2016-10-18	29	14	m	604	29.86	553	30	12.8	12.6
54	2016-10-12	12	39	f	487	21.5	433	21	11.8	12.7
71	2016-10-12	39	55	f	575	26.33	516	25	12.5	12.7
66	2016-10-12	31	11	f	1790	39.26	1493	39	12.7	12.7
1	2016-10-10	5	14	m	483	19.57	483	18	12.2	12.8
48	2016-10-12	6	39	f	953	40.58	871	37	12.3	12.8
88	2016-10-13	16	28	f	491	34.26	397	31	12.7	12.8
36	2016-10-11	20	38	f	469	20.56	212	16	15.13	12.8
21	2016-10-10	43	37	f	1203	37.36	1287	36	12.4	13
23	2016-10-11	4	51	f	320	19.18	363	21	13	13
85	2016-10-13	12	52	f	138	9.07	117	9	12.8	13.1
185	2016-10-19	29	1	f	2694	53	2591	46	12.9	13.1
70	2016-10-12	38	54	f	736	27.43	683	27	13.1	13.2
25	2016-10-11	6	59	f	465	25.47	477	25	12.8	13.3
182	2016-10-19	15	14	m	107	15	103	8	12.8	13.3
73	2016-10-12	41	13	f	1016	40.78	936	39	13.2	13.5
8	2016-10-10	16	54	f	617	31.79	512	30	13	13.6
95	2016-10-13	26	57	m	359	12.33	344	11	13.4	13.6
90	2016-10-13	19	36	m	557	20.77	424	21	12.5	13.7
24	2016-10-11	5	35	f	73	5.21	67	5	13	13.7
59	2016-10-12	21	42	f	771	53.75	636	50	11.8	13.9
28	2016-10-11	11	38	f	412	15.1	433	16	13.4	13.9
98	2016-10-13	41	22	m	786	25.37	672	24	13.8	13.9
38	2016-10-11	23	36	f	377	24.05	362	24	14.2	14.1
87	2016-10-13	15	43	f	675	33.03	578	30	14.4	14.2
2	2016-10-10	8	37	f	276	17.27	239	15	15.1	14.2
62	2016-10-12	26	10	f	1112	34.2	1031	33	14.2	14.4
181	2016-10-19	11	48	m	363	32	345	31	13.8	14.6
30	2016-10-11	13	50	f	566	21.47	565	28	14.3	14.6
20	2016-10-10	41	37	f	238	8.98	263	9	13.8	14.8
79	2016-10-12	49	1	f	2362	47.4	2478	49	9.4	15.1
149	2016-10-18	5	38	m	42	4.38	51	4	10.5	15.1
58	2016-10-12	18	35	f	575	26.18	568	27	14.1	15.2
86	2016-10-13	14	42	m	657	35.96	598	34	14.9	15.2
37	2016-10-11	22	39	f	466	20.68	462	20	15.2	15.2
14	2016-10-10	32	57	f	4	0.46			14.3	15.4
5	2016-10-10	13	37	f	390	23.51	342	23	15	15.6
47	2016-10-12	5	37	f	537	33.22	532	34	15.9	15.9
51	2016-10-12	9	34	f	369	28.5	352	28	16	16
46	2016-10-12	3	52	f	664	35.92	628	34	15.5	16.1
93	2016-10-13	24	22	m	519	32.06	503	33	15.9	16.5
112	2016-10-14	QASI EQA 083			111	13.53	155	13	7.3
111	2016-10-14	QASI EQA 082			358	37.02	357	33	7.4
257	2016-10-03	21	45	f					8.7
190	2016-10-21	2	29	f	702	31.02	644	29	9.1
191	2016-10-21	3	30	f	1160	36.78	983	34	9.9
218	2016-10-27	7	40	f	523	29.85	554	29	10.1
219	2016-10-27	8	36	f	338	21.86	341	21	10.8
223	2016-10-27	12	36	f	225	19.91	216	19	11
252	2016-10-03	16	36	f					11.3
217	2016-10-27	6	33	f	502	29.64	532	29	11.5
189	2016-10-21	1	36	f	474	37.75	451	33	11.8
215	2016-10-27	4	30	f	502	34.48	543	32	12.1
224	2016-10-27	13	28	f	455	27.83	521	30	12.3
220	2016-10-27	9	39	f	605	27.01	566	25	12.4
256	2016-10-03	20	60	m					12.6
254	2016-10-03	18	48	f					12.7
255	2016-10-03	19	35	f					12.8
250	2016-10-03	14	49	f					13.2
253	2016-10-03	17	43	f					13.3
216	2016-10-27	5	34	m	610	27.39	640	26	14.3
222	2016-10-27	11	42	f	681	33.18	667	32	14.3
251	2016-10-03	15	41	m					14.3
221	2016-10-27	10	31	f	532	36.4	545	35	14.4
